# Supplementary material for: Conformational equilibrium shift underlies altered K+ channel gating as revealed by NMR
Source: Nat Commun. 2020 Oct 14;11:5168. doi: 10.1038/s41467-020-19005-3 (PMC7560842; doi:10.1038/s41467-020-19005-3)
Supplement: Supplementary file 4 — Source data [file 41467_2020_19005_MOESM4_ESM.xlsx]

## Sheet: Figure 4B
	Wild type			V91I mutant			V106I mutant			A111V mutant
	Bins	Count (normalized)		Bins	Count (normalized)		Bins	Count (normalized)		Bins	Count (normalized)
	-31.82	7.84191e-05		-22.5	0.00374212		-22.24	0.00461143		-10.6	0.00108682
	-30.5064	0.000235257		-21.556	0.00616943		-21.3184	0.0101451		-10.14	0.000815116
	-29.1928	0.00130699		-20.612	0.0136537		-20.3968	0.003228		-9.68	0.0054341
	-27.8792	0.00460059		-19.668	0.0240709		-19.4752	0.00691714		-9.22	0.00434728
	-26.5656	0.0119197		-18.724	0.0452088		-18.5536	0.0189069		-8.76	0.00679263
	-25.252	0.0238133		-17.78	0.0387359		-17.632	0.045192		-8.3	0.0122267
	-23.9384	0.0429214		-16.836	0.036612		-16.7104	0.074244		-7.84	0.0146721
	-22.6248	0.0642775		-15.892	0.0273073		-15.7888	0.0530314		-7.38	0.0190194
	-21.3112	0.0864963		-14.948	0.0252846		-14.8672	0.0332023		-6.92	0.0163023
	-19.9976	0.0929789		-14.004	0.0192163		-13.9456	0.0562594		-6.46	0.0236383
	-18.684	0.0987558		-13.06	0.0176992		-13.024	0.0654823		-6	0.0190194
	-17.3704	0.0902343		-12.116	0.0122377		-12.1024	0.0728606		-5.54	0.0108682
	-16.0568	0.0597554		-11.172	0.010215		-11.1808	0.0313577		-5.08	0.00815116
	-14.7432	0.03406		-10.228	0.00778765		-10.2592	0.0249017		-4.62	0.00652092
	-13.4296	0.0162066		-9.284	0.00748423		-9.3376	0.0359692		-4.16	0.0051624
	-12.116	0.0054632		-8.34	0.00677626		-8.416	0.0304354		-3.7	0.00787945
	-10.8024	0.00201276		-7.396	0.0081922		-7.4944	0.0345857		-3.24	0.00787945
	-9.4888	0.000601213		-6.452	0.00829334		-6.5728	0.0327412		-2.78	0.00760774
	-8.1752	0.000627353		-5.508	0.00798992		-5.6512	0.0281297		-2.32	0.00733604
	-6.8616	0.000575074		-4.564	0.0101138		-4.7296	0.0189069		-1.86	0.0111399
	-5.548	0.000731912		-3.62	0.0158787		-3.808	0.0249017		-1.4	0.0415709
	-4.2344	0.000601213		-2.676	0.0638182		-2.8864	0.0336634		-0.94	0.143189
	-2.9208	0.00088875		-1.732	0.200153		-1.9648	0.0525703		-0.48	0.313548
	-1.6072	0.00967169		-0.788	0.341038		-1.0432	0.0525703		-0.02	1.21479
	-0.2936	0.112453		0.156	0.101644		-0.1216	0.240255		0.44	0.264913
	1.02			1.1			0.8			0.9

## Sheet: Figure 4C
			Single channel		NMR
			Conductive state	error	Permeable state population
		Wild type	0.844	0.0424	1
		V91I	0.3	0.04	0.583333
		V106I	0.55	0.07	0.545455
		A111V	0	0.1	0

## Sheet: Supplementary figure 4
		open				closed
		Bins (ms)	Frequency (square scale)	Probaility density function		Bins (ms)	Frequency (square scale)	Probaility density function (square scale)
		0.1	0.0539949			0.1	0
		0.158489	0	0.0852248		0.158489	0	0.04639
		0.251189	0	0.106663		0.251189	0	0.0583014
		0.398107	0	0.133037		0.398107	0.0540738	0.0731979
		0.630957	0.10799	0.165032		0.630957	0.0936586	0.0917544
		1	0.235358	0.202962		1	0.120913	0.114726
		1.58489	0.332847	0.246219		1.58489	0.162221	0.142876
		2.51189	0.421714	0.292293		2.51189	0.222952	0.176812
		3.98107	0.418243	0.335272		3.98107	0.280976	0.216622
		6.30957	0.389363	0.364195		6.30957	0.296174	0.26121
		10	0.314842	0.362912		10	0.354586	0.307137
		15.8489	0.305441	0.315415		15.8489	0.350438	0.346997
		25.1189	0.222627	0.22072		25.1189	0.386164	0.367982
		39.8107	0.222627	0.109555		39.8107	0.358685	0.352983
		63.0957	0.120736	0.0315502		63.0957	0.280976	0.288816
		100	0.0763604	0.00383417		100	0.291196	0.183669
		158.489	0.0539949	0.000118708		158.489	0.179343	0.0783393
		251.189	0	4.20809e-07		251.189	0.0764719	0.0177415
		398.107	0	4.80818e-11		398.107	0.0540738	0.0014732
		630.957	0	2.37508e-17		630.957	0	2.49421e-05
		1000	0	2.10073e-27		1000	0	3.39687e-08
